# Supplementary material for: Number is not just an illusion: Discrete numerosity is encoded independently from perceived size
Source: Psychon Bull Rev. 2021 Aug 11;29(1):123–33. doi: 10.3758/s13423-021-01979-w (PMC8356546; doi:10.3758/s13423-021-01979-w)
Supplement: Supplementary file 1 — (CSV 9 kb) [file 13423_2021_1979_MOESM1_ESM.csv]

participant	No illusions (PSE)	No illusions (SD)	Kanizsa (PSE)	Kanizsa (SD)	Ponzo (PSE)	Ponzo (SD)	Ponzo & Kanizsa (PSE)	Ponzo & Kanizsa (SD)
1	11.8897558237855	2.43691452206923	11.4333958343836	2.7455154209823	12.5287327216633	2.5939657889305	12.0032623376012	2.58028543963745
2	10.5322537249257	5.32998732564523	12.5598246719012	5.23129103893501	13.4089177862496	3.82022841514876	11.3691777798563	6
3	12.1068767685194	3.03934171451027	12.1014499933941	2.53681686486404	12.5274834457069	1.18919706003423	12.4893715780012	1.21713337032677
4	12.3740202145564	3.49685611119886	12.6132291512781	3.34455460752916	12.3477423030755	2.92703112547289	12.7360949275593	2.07184580844384
5	12.1704290894109	1.07787806193387	12.2331946054796	1.15090971195361	12.3865564166991	1.46741959167107	12.9051317428535	1.72144220942029
6	11.4984503458909	4.77034687992265	12.7238228911115	2.82158277928731	13.8207609312746	5.24507239756245	13.096232690723	3.18981389433603
7	12.2371150658995	1.44516025964567	12.2539251887374	0.990217526274884	12.6669737430415	1.22563318769796	12.4766099745606	1.56142553984698
8	11.3935621100021	4.63419669458431	12.1401553243478	3.74376463833094	11.8456393893723	4.80459214373038	12.631198564785	6
9	11.7586371590815	1.43017269880586	12.7782140791781	3.02811194104197	13.3201647378596	3.4955355269392	12.9087529151452	2.76992471032995
10	12.2084066480223	2.21660563405044	12.6108498102622	1.19650379146455	12.991895937624	2.66654229899449	14.1426080266977	2.60467725524376
11	12.4404011688973	2.79613282540033	11.7702059261536	2.51996481587046	11.6666056199588	4.62900600366326	12.276566363502	3.84594032016017
12	12.0830421961818	1.2788253705171	12.5257642399492	1.53420670178276	12.7998345115936	1.87754176649118	13.0535075203646	1.35569155982418
13	12.4660645458127	1.74532611908674	11.9114551073951	1.15491898292117	12.8188999941438	1.67387188627875	12.963519446425	1.48812665025519
14	12.0123741430647	1.71746524998336	12.6955762762163	2.84924277899275	12.5808947086883	3.1173257441717	12.4398865082666	1.23232644700754
15	12.3938506762493	1.78396634613514	12.8750783206159	1.48424958514689	12.766821614779	1.89988321888468	12.5619198652541	1.92815346703786
16	12.5698207748899	1.68355383335207	12.4693190198338	1.82789276975843	13.236783084231	1.915753449849	13.0039061487869	2.16436421666453
17	11.4767277999189	3.4710094376626	12.4344002063157	2.53101003233991	12.8539038860067	2.92665414164837	13.1263191349333	1.5713558737242
18	11.6632771178846	1.8429739157944	12.2046168366716	2.46393886867662	11.9780617318251	2.44902510873165	13.0091870405427	1.65323054679519
19	12.3088988391784	1.28841614793234	12.7176174147695	2.27943134739862	12.9515054120922	2.01762943479774	13.3330643164643	2.24690186770029
20	12.7847406262174	2.79173064673398	12.617758262086	1.57513698323816	12.7760022912612	2.1853149714987	13.2217848640792	2.89868918622267
21	12.0257533340247	1.09807655077858	12.0867592181668	2.02886762109884	12.2942063929835	1.97035561998613	12.2344025824291	2.84293252153821
22	11.7864530475169	2.66428857106079	12.3056283508346	2.55403966590913	12.4455231981739	1.98282616549245	12.4083590070199	3.8874208995183
23	10.9431286370177	6	12.2094402983885	6	12.2100947066762	6	12.6312580770094	6
24	11.8741764971075	1.65622776700702	11.9866436655403	3.65146315985218	12.7505091628732	3.08870656921426	13.1952097586157	1.74340838950504
25	12.3272166445724	1.6229461748654	12.6230241010116	1.04114896539751	12.495830071704	1.51909268001844	13.5278202822105	2.15546587591459
26	12.1900314792619	1.54007071137939	12.0930475484935	1.0258345603278	12.1920412588252	1.18506058517599	12.6059517890649	0.881657232988607
27	11.8817200642068	1.3224647590871	12.4398018649511	1.83434232529003	13.5625327192915	1.61622983132587	13.1829176907791	2.08079196177842
28	11.5683213361539	0.965583451496386	11.0932894675353	0.1	12.5436633111827	1.5993469704919	12.0652190530322	1.24830936415878
29	11.7955764683301	1.99452757534741	12.1789997104722	1.17513604210034	12.8922490480304	1.54893021242046	13.0091870405427	1.65323054679519
30	12.2953299756496	2.16939977271035	12.3328837901806	2.5289496256463	12.6669348630379	1.34197962957441	13.2991793864923	2.11680558992262
31	11.9861540428822	2.00701177103119	12.2929106342672	2.25189836334343	12.6148517051838	2.35617787672379	12.4476179169023	1.79107204185934
32	10.7092815119874	3.37580418069443	12.5187351912683	2.47008487734655	12.449037015776	2.36985637854795	12.5089803808915	2.23185691349221
33	12.0220674194366	1.75688443972666	12.0925344895698	1.28301702443015	12.7404974660972	2.12885519529953	12.5985756919085	1.44680798519956
34	11.9118041813241	1.26439161334774	12.2104497289868	2.39622309509269	13.4668567106051	3.61524786634485	13.1044778561777	2.65424797399799
35	12.3057640332714	0.675179070257527	11.7709834455956	1.01992558845933	12.7573204706299	1.24546524954312	12.2772380083543	1.92268269780392
36	10.8875614491158	4.5066016304098	11.5836542000394	3.75101404241294	12.3196841350957	2.59261414835653	14.0722566019734	4.51184277230491
37	11.8020546994443	1.96155208317267	13.001649734099	2.176809654643	12.8887673232927	1.56912310656052	13.6232058638696	1.23511155089375
38	11.8684372661985	1.20494674949307	11.7667711102879	2.02412299483106	12.8935995251869	2.12805396031895	13.2759775061903	1.98238684241122
39	12.2430457589196	1.47018168504374	12.2541409361181	1.44910235180396	12.7983522434042	1.81671828774722	12.5832946765463	1.73364101916017
40	11.6432591427053	1.18730740131597	12.276502257395	1.91329447360498	11.8819708689556	2.64280671518305	12.5619198652541	1.92815346703786
41	11.3117099955206	2.85202502878903	12.013385470607	2.17177753893189	13.4254564086755	3.0463050821059	14.9883121789873	3.3237620401935
42	12.1843297262636	0.928371203338335	12.1238735103519	1.5307960083983	12.7104692495308	1.44879200700653	13.0777044668164	1.43710421640331
43	12.5490240673182	3.84213134898099	11.531978016854	1.17297556568881	12.3870804004565	3.6057970057335	12.6097507241724	2.04331266351582
44	12.2079777212905	2.63368340553849	12.3356535489975	2.01750920087651	12.76980250719	1.90513897379159	13.1859287499694	2.06213086243548
45	11.8323704867907	4.59421695871333	13.0516121200733	3.56985273725185	12.489848454017	2.24727360703604	12.6219059489925	2.6925556002855
46	12.0726157748579	1.20265378311162	12.3894853741156	1.04462292973404	12.7317592001124	1.77220435993746	12.572485314956	1.05018608223656
47	12.2287215501122	1.29741238993807	11.8905935408606	1.99487992146066	12.918708865741	1.63372567050702	12.7354849826668	0.725862234501161
48	12.5257642399492	1.53420670178276	12.3763168040912	1.87747455404906	12.8516189804222	0.891355133090522	12.5619198652541	1.92815346703786
49	11.8151422780737	2.13043934262731	12.536615387549	1.34735872402415	12.5529520497453	1.28040492543019	12.5618945230513	1.82530804834863
50	13.4242725307978	5.99425212021949	11.8638067460958	4.05777511682522	13.4843748215901	6	13.9920101894167	5.82046539158483
51	12.9186763168784	2.27886747442916	12.003455672106	1.92690896991499	12.8880418690132	2.20122175116742	12.6883081001619	2.1643179021944
52	11.7616193444594	0.852679575181135	12.6112449081892	1.40594374778255	12.3978508227208	1.2580680539539	13.8120056400799	2.05471908634049
53	12.2472705353647	1.41045134937705	12.8377186720483	2.19104649552432	12.9223045458514	3.61653510514678	12.3845970951349	2.06429762751779
54	12.5257861819981	1.80827451530809	11.9900638113636	2.34859793034722	12.6960829700057	1.69664232865818	12.8732544522392	3.04443717369334
55	12.2296612923899	2.68672349104528	11.6190351564024	3.34675296422446	13.6148685203697	3.56076355105262	14.8246927077481	6
56	12.0920964333259	2.2393955077145	11.8372759592313	1.79467857432091	12.7147471899215	2.36867982116092	12.3123035027913	2.50669663908365
57	11.9166749343985	1.43319596288216	12.0956557774112	2.14531734447611	13.3003864657898	2.0641481821572	11.9855236490428	1.79951049503802
58	12.347858439444	1.94346004411375	12.1486212699344	1.33782033044786	12.7849270151467	1.48411544258942	13.2578230665357	2.16381910118682
59	12.4300720425429	1.1951954831914	12.7696379974652	2.40237318794584	12.9199488804049	2.87643468678378	13.4911437679345	2.82770609615977
60	12.4484151732261	1.76962791868858	11.9945578403606	1.50817024250746	12.7985524593229	2.02211895193562	13.6278560987269	2.80298464063625
61	11.5767173071737	1.58987947993459	12.7277627729893	2.01779684132779	12.5520754124054	2.76275950626147	13.2090004470179	3.66293049200782
62	12.0637914714277	1.34281464269231	12.5852447841636	1.21144194971364	12.9260584483135	1.71224944543973	12.863835045945	1.70700740171755
63	11.7908682800803	2.01521578419068	11.6835353283744	2.08561374470269	12.4211288259413	1.86175323479674	13.1192298898499	2.45063018575532
64	12.0862634167582	1.11853275375814	11.9456410578833	1.58134329978012	12.5695047813145	1.95424316329208	12.76980250719	1.90513897379159
65	11.580623301893	1.16707366780549	12.2668825133501	1.84046765326865	12.981425323288	3.92468340305247	13.6023470514239	3.17282920485275
66	12.3015925422972	2.15848216263883	12.4590815393132	1.87473711626604	12.8928618347679	1.60097018537199	12.9323099117864	1.47793915637267
67	12.7781592079634	1.78400184543571	12.1723189347079	1.97977125538741	13.0262551559921	2.0742906449857	12.4224134549268	2.22743252716951
