# Supplementary material for: Number is not just an illusion: Discrete numerosity is encoded independently from perceived size
Source: Psychon Bull Rev. 2021 Aug 11;29(1):123–33. doi: 10.3758/s13423-021-01979-w (PMC8356546; doi:10.3758/s13423-021-01979-w)
Supplement: Supplementary file 2 — (CSV 5 kb) [file 13423_2021_1979_MOESM2_ESM.csv]

participant	No Illusions	Kanizsa	Ponzo	Ponzo & Kanizsa
1	-0.964836442080322	-0.943480133914334	-0.887741501015027	-0.939203200153443
2	-1.26514485725983	-1.47736864455068	-1.35712526244324	-1.16326562846883
3	-0.933861661946823	-0.860988871322933	-0.874266913848615	-0.834318067725893
4	-2.1919284323202	-1.93917996665166	-2.0737614664651	-2.21130126773564
5	-2.12348996718811	-2.24443466040724	-2.24100220622904	-2.14421766922004
6	-2.02566004729378	-2.00842317158413	-2.03174108432213	-2.11671795196841
7	-0.998161240815585	-0.952416980313808	-1.00033375724226	-0.973981697476485
8	-1.42253061710999	-1.5456728702393	-1.43065459273744	-1.4024948487077
9	-1.49327027750673	-1.34423049871324	-1.34398668437821	-1.47557363647111
10	-1.18414670986253	-1.18506598162677	-1.15052009510054	-1.15740952387229
11	-2.15506786250315	-2.24878109784088	-2.24014065721743	-2.01288704589117
12	-1.62306633359098	-1.59545396515982	-1.57481883788677	-1.57409569101012
13	-1.33415315317306	-1.19860090949515	-1.42672057225521	-1.35232317891673
14	-1.20628881457162	-1.27846039565714	-1.3031257379609	-1.1827246989458
15	-1.53791218065932	-1.53112428362095	-1.61192241963723	-1.63704634164942
16	-1.43937475498704	-1.44830683651931	-1.41131600079022	-1.53288433938371
17	-1.45034624788695	-1.51958662392901	-1.72084345568561	-1.43838733929169
18	-1.40277816271788	-1.22383407674173	-1.24045909234289	-1.42385814928856
19	-1.61839392838309	-1.619324094942	-1.62616542511015	-1.69244128296287
20	-1.12968925408675	-1.20887507371646	-1.17388698600792	-1.13279035477558
21	-0.465949520444355	-0.572774359436208	-0.536480201308789	-0.558260879773002
22	-1.29266178627543	-1.24302162989434	-1.24093022323858	-1.36407908333876
23	-1.71774963862293	-1.59997404034594	-1.6358738956245	-1.7930439031327
24	-1.2362561501845	-1.21709822570241	-1.24577917206628	-1.26789650823297
25	-1.36516357284697	-1.41370171048706	-1.33624706714852	-1.44648234027841
26	-2.26306328070683	-2.0184992680778	-2.06760836066062	-2.22436966923285
27	-1.78767581508947	-1.74002655168543	-1.64869795530259	-1.68092677121733
28	-1.06819351515654	-1.07067342037062	-0.944513143604109	-0.967761290121913
29	-0.931472220349646	-1.05236812940431	-0.980307959132916	-1.17018044709695
30	-1.4769603442471	-1.41648191721935	-1.57118352455588	-1.38783509522687
31	-1.08566731376489	-0.990061157299191	-1.22401262956506	-1.26257359713302
32	-0.999528791703241	-1.01314458586999	-0.971034359472236	-0.977593259217258
33	-0.360412703794976	-0.335521308031541	-0.343721248309213	-0.343017014369317
34	-1.06068014210431	-0.899895994139896	-0.909094957283911	-0.915857967307317
35	-0.735916208349376	-0.718100863241529	-0.680330596499865	-0.819746767619301
36	-1.45080407985114	-1.21042583517904	-1.20664085529675	-1.36987199728458
37	-1.51745537397738	-1.36981055239182	-1.55898738272181	-1.3078483656771
38	-1.78203446642543	-1.86460577289559	-1.83717375776216	-1.78207042002151
39	-1.70866081670019	-1.60241807702123	-1.62934899636317	-1.77858394772126
40	-1.0169375540483	-1.2279065765793	-1.01923342616815	-1.00369148242734
41	-1.42465421920644	-1.43955396416214	-1.60782767156376	-1.57397464436635
42	-1.86415862439192	-1.72171648840229	-1.72036946027951	-1.80381053019589
43	-1.52868381929283	-1.70714646668094	-1.48545545661825	-1.60279886572567
44	-0.826708377188383	-0.743472518897657	-0.878677550361106	-0.772177937146372
45	-1.53563202593319	-1.69287108316292	-1.8184447509024	-1.74138323543675
46	-1.25818392779954	-1.41650024962228	-1.30395533321038	-1.22733723697923
47	-1.32495025239553	-1.46519094801169	-1.16822478073961	-1.39843263328107
48	-1.04637098732569	-0.984711181547779	-1.05311853958468	-0.938304883196671
49	-1.5574250985557	-1.53855217392861	-1.46954585444516	-1.60902151446901
50	-1.96884405117175	-2.00051158565006	-2.14395008066159	-1.84592424940106
51	-1.42031258260204	-1.37793582958762	-1.4429587153924	-1.57447598250804
52	-1.04265457843652	-0.997020147877459	-1.06868375361449	-1.03944402125952
53	-1.50446141217946	-1.43926096638078	-1.46740221687803	-1.38620759065182
54	-1.6704769221502	-1.72145185730562	-1.56847314479058	-1.68583171147114
55	-1.58407430776518	-1.64701957011698	-1.62023252973324	-1.69105640417296
56	-1.0775835649552	-0.885511432140078	-1.06575623058693	-1.05138752944763
57	-1.10609204049857	-0.962319286270097	-0.96456528614866	-0.996891074544304
58	-1.82923307278047	-1.8591801679532	-1.78520606244091	-1.85951004617012
59	-1.70458924244376	-1.70326663355336	-1.68157247773638	-1.57420846367152
60	-0.901113527257407	-0.904734344195114	-0.895929787888868	-0.907520842595769
61	-1.16397920669	-1.11854932311026	-1.2172365236861	-1.18463192748585
62	-0.267224024548861	-0.28189218278541	-0.28469032743227	-0.262501071003058
63	-0.877567124231369	-0.727266526559543	-0.803413113220238	-0.820344520852727
64	-1.9507500922315	-1.89537383484772	-1.80339763989359	-1.808597046295
65	-1.93639683439824	-1.87070603777327	-2.0119482437312	-1.96485083858745
66	-1.0968979666225	-1.14527220271994	-1.10667999985984	-1.08683597148793
67	-1.7136554885058	-1.86798832513816	-1.90230747407633	-1.84572891603692
