# Supplementary material for: Number is not just an illusion: Discrete numerosity is encoded independently from perceived size
Source: Psychon Bull Rev. 2021 Aug 11;29(1):123–33. doi: 10.3758/s13423-021-01979-w (PMC8356546; doi:10.3758/s13423-021-01979-w)
Supplement: Supplementary file 3 — (CSV 8 kb) [file 13423_2021_1979_MOESM3_ESM.csv]

participant	No illusions (PSE)	No illusions (SD)	Kanizsa (PSE)	Kanizsa (SD)	Ponzo (PSE)	Ponzo (SD)	Ponzo & Kanizsa (PSE)	Ponzo & Kanizsa (SD)
1	12.3498976064185	2.82324839550303	12.0089305435951	1.71277098771435	11.4116709476532	2.86394644606026	12.2836893343719	1.92318006384724
2	11.7623898921046	1.35393385165265	12.0943794971923	1.20753780804375	11.9002603384431	1.37020533187567	11.3529215596882	1.86090662966355
3	12.3232182341505	2.07947912398251	12.2434209233498	2.93631499843171	12.4670757335536	1.92490445799151	11.7767952524978	2.53793343613403
4	12.3576328464852	0.742211706542916	11.8586378450684	1.46987618938321	11.4412697499127	1.24810360930292	11.1943782945618	1.38038638209867
5	11.7933884494156	2.15424357603016	12.7045098252402	2.22042656980672	11.4971668366194	1.35623862249727	11.6108013628022	2.1282048171178
6	12.2803371204107	3.87146307920186	12.9788659039827	6	11.5800041901517	6	11.9999913127876	6
7	11.8483708070774	1.65368073878454	12.0601393843883	1.52313065209112	11.0054106091548	1.50958944145314	11.7420787731352	1.26436102247232
8	11.9837475727546	1.89485537073773	12.1155677433299	1.93445847747961	11.6531684610948	2.12088147068351	11.9807973993015	2.02069692540681
9	12.4666314927406	1.50511525167453	12.2514422407615	0.769096865690392	11.4844866663155	2.02988691998097	12.3192951452622	1.42000967915778
10	12.5822866750607	2.09281147432551	12.0689071924509	1.69128050620779	12.372903627815	1.45473600737357	12.1098276911979	2.2591494723934
11	12.4149079855548	1.5459536834051	12.3541738393118	1.45449720760903	11.4940737189471	0.938495174448678	12.1737924123185	2.18125819568984
12	11.9952825917748	2.8285702832795	12.0091166826554	2.73295629329558	10.7453783505292	2.83043063786095	11.8777319550447	3.60155691557508
13	12.7916238323839	4.50412683499972	12.5484474529646	3.82551417953823	10.3220033000367	3.84381747347955	12.4078303564265	3.62156930544396
14	12.5663294824341	2.57867617301456	12.3779605834902	2.29006823650869	10.6055750078239	2.28621111889014	12.6578598000399	2.52700386635507
15	12.8894288742146	2.07287535085296	12.8312725861388	2.48704814215348	11.4258470370064	2.91343112522184	12.3374170309761	2.89612646831674
16	12.2995875495858	2.07333581283821	11.9779341842597	2.14579231744594	10.3170214146976	1.61911312960497	10.2351895543676	2.51140831334493
17	11.7903618447874	6	11.9995191482024	6	11.5804367641489	6	11.7904754688899	6
18	11.3850324627557	6	12.1477415774212	4.61365399683175	10.9449177815119	6	11.1573164428684	6
19	12.6717087741323	1.35950410703382	12.200288915996	1.48610478999696	11.4076057095952	1.19227063103447	11.4942093664597	1.29504371993671
20	12.124389071571	3.03509274027034	12.8939089532156	1.51959590924666	11.4503440570283	2.08562884253527	12.0072883994738	3.50236826303423
21	11.5795915525327	6	11.368579080554	6	13.0551964746676	6	12.2098441891891	6
22	12.370397812289	1.91353120595212	12.6070499122841	1.75442570875719	11.6026968495157	1.2556142474958	11.5208170138128	1.49275072726666
23	12.2640395061639	0.777549124108821	12.2992177693139	1.32427029506673	11.7007822306862	1.32427029506782	12.2392486196719	1.49184149756994
24	12.0002170830317	6	12.5666964119125	5.49477758132567	10.7305588085232	6	11.1342514038129	3.22680793496179
25	12.210384413694	6	14.3682431646319	6	10.7303674966379	6	10.9460187786145	6
26	12.3019835482662	4.13028965898707	11.9954070275458	2.62350807671254	12.2495159063909	3.29615691328169	10.9432874007877	2.36288526541813
27	12.306367348445	1.2952205439559	12.4430842047459	2.51285154678882	12.354076999929	1.23947556772245	12.3768032172659	1.98101296896074
28	12.7004940090884	3.03427368908112	12.7895883158081	3.52033083643642	11.201452779716	4.5383105864094	12.6514262925991	4.59779049739469
29	12.0720504610725	1.32810033370702	11.669861207464	1.80694920246714	10.9415304433846	2.05502901384673	11.7955469526714	1.51644902089464
30	12.1062582098645	2.19901504807741	12.0727914163298	1.62969079122432	11.2038323794723	1.44527025262277	11.3804264237534	1.54625310825484
31	11.3973897559746	3.16642550409175	12.9500836482315	2.84323345081923	11.893167228258	2.5812063053707	12.2432175584602	3.03177819783673
32	11.9935124764847	3.02058987533482	12.2528706859424	3.27261258063938	11.7054413567357	2.37976666536386	11.1817278869671	2.99633950143877
33	12.7858776975997	1.011044748976	12.3906530475614	1.93420498802866	12.4074189647051	2.0008534057415	11.4757511535177	1.91932148819413
34	11.8741466399733	1.91837548237665	12.424360785853	1.57052671658455	11.5581889686204	1.96226915018258	11.941537783259	1.8103308493817
35	12.5684172696747	1.87851848574168	14.5151991189715	5.1692830261133	11.3542541828898	3.22414789836071	11.3419673284531	2.33965769767696
36	12.6702234607958	1.57885440523769	11.9686317375945	1.68491499951119	11.2518099760771	1.88501889420932	11.3822417379131	1.57513698323834
37	9	6	12.2754901044972	4.15141892960188	11.291961329969	2.92958344818515	12.7360709860778	3.25791183535043
38	11.5858580455784	2.2169909783386	12.785819574458	2.71478687315795	12.0715273084781	2.35238195633773	11.7327133517825	1.69559936609093
39	11.949236003129	1.65079022114119	12.864187538574	2.06884014769566	11.372246320234	1.93951950975156	12.4452565238017	1.383641279104
40	13.2164815011925	4.2544772165785	13.0763176892916	4.41301171895767	12.288840866423	3.91116987789969	12.0044930425855	2.54839396744817
41	12.0342412717119	1.40176311632665	11.9879582096035	1.3904016573127	11.5516956114719	1.13574347234333	11.6983765885099	1.80802753258927
42	12.8431963122328	6	13.4897950755806	6	10.5144262367112	6	11.3679527233418	6
43	12.0873739560323	2.552063741733	12.5774396617375	1.65017591094082	10.918926593251	2.46133019674418	10.9276186748825	2.46489990062865
44	12.3195996137684	2.38470992906742	13.126139766981	3.28467771364483	11.8705094467014	3.24135805314762	11.5436181427537	2.77604078115977
45	11.5780616245096	6	12.8430136327178	6	11.368862707165	6	11.368055936099	6
46	12.4246726080586	2.79739275764384	12.2400315870816	3.071047629376	11.5370967310798	1.58142637553155	11.323920410075	2.73032015946679
47	12.3040618312172	2.47708338421846	12.7251820029256	2.37714958194988	12.1116654594476	1.74015909036821	11.8207807475798	1.5262708742345
48	11.9052906448986	2.29273222872123	13.1033876992695	2.95238004027872	10.9919049058712	2.70453926951871	12.7047275848433	4.25670719489069
49	12.1678893415676	1.64871990590957	11.7084765927297	3.83981907358833	11.5652925676675	1.61678064932058	11.894866634828	1.8441796133624
50	12.1959104963174	2.47430726703447	12.4009126331688	2.3389017474824	12.0077056992066	2.07294356294493	12.3541304157871	1.63459963604986
51	12.0971997854245	2.03905713196631	12.7053056074552	1.42624234217424	11.9480364229987	1.50785181693887	12.1052027125234	1.37761631294383
52	13.7987420821231	5.86073136170222	12.0039881114398	3.84344166182167	12.9759945240924	4.18223214253512	12.8379654046431	4.78397524957071
53	12.5361953541379	1.33966402994611	12.8951153171739	1.31640811623645	11.2617898178129	1.5182832414849	11.1107007303309	2.06801051427548
54	12.0020799996069	3.29411301666971	12.4076226224141	2.18154152048493	12.4331187884354	2.49113319405991	11.7915933519773	2.2166056340509
55	12.5661705929326	2.57845618502175	13.8810540344982	3.49367672655904	12.4685575744866	2.29832902566188	11.8838124185243	2.99450433411731
56	12.6065113354962	1.42664047582765	12.2734565335839	1.55071029311301	11.7465951914746	1.19691171420614	11.9076168072278	1.82943132709414
57	12.2218470093888	2.52814054920737	12.0890851368354	2.18319278266009	12.2377852833451	2.82925186929559	11.8852806356911	2.28183027306783
58	12.1013528830998	2.28006041002467	12.1637971417625	1.29924184520576	11.6557876770552	1.92303203810516	11.7016954010091	2.10520097458225
59	12.5097627070156	1.61492487361498	12.3941990507118	2.26940865703034	11.3620005423097	1.92530134122255	12.0193444703447	1.46678847391554
60	12.6560747153557	2.53477039578393	11.9988943935015	3.85539984344337	12.1164021339632	2.62930275641444	12.2429160641865	3.36185149695632
61	12.2140060850924	2.54099059918306	12.1983243822024	1.68561539362089	10.1446968439268	1.9198718611287	10.2785873722405	2.39361904011425
62	12.4371230090228	0.966140898837488	12.2386191259587	1.48297116262525	11.8350847989038	1.36365378913522	12.0455439044919	1.54629545809758
63	13.145060699201	4.66877614931244	12.4205522644238	6	11.1571049678057	6	11.3688507536442	6
64	12.4545756123061	2.77233264855019	13.0630940850805	4.2744860093206	12.1875584463542	5.2590588117943	11.5791120157688	6
65	12.2651337754782	1.3571604124613	12.1630507556287	1.44406691336474	11.50366632931	0.80425795221547	11.6008140645825	1.01414052855915
66	12.1569852917785	1.26336645313085	12.4268152185297	0.937302570559588	12.2763879155979	1.19135805964569	12.0897639090605	1.37250549482569
67	12.209880761953	6	13.2713988550437	6	12.3791292797743	5.48763229929881	13.0556593878894	6
68	11.6642954073695	1.81710792032571	12.3030127285363	2.3456625107051	11.3721354229786	1.43807244425776	11.5059761309691	1.84093425387266
