# Supplementary material for: Number is not just an illusion: Discrete numerosity is encoded independently from perceived size
Source: Psychon Bull Rev. 2021 Aug 11;29(1):123–33. doi: 10.3758/s13423-021-01979-w (PMC8356546; doi:10.3758/s13423-021-01979-w)
Supplement: Supplementary file 4 — (CSV 5 kb) [file 13423_2021_1979_MOESM4_ESM.csv]

participant	No Illusions	Kanizsa	Ponzo	Ponzo & Kanizsa
1	-2.00859819170229	-1.88778210705164	-2.15678275557995	-1.9765926099843
2	-1.49460557593203	-1.55275815043031	-1.51819731104222	-1.37730344080318
3	-1.65422712791397	-1.46199188442805	-1.56171566335204	-1.65562833170408
4	-1.65420093088414	-1.70093754707386	-1.65393224552657	-1.82493788540087
5	-1.51783312396207	-1.31922636735552	-1.3981010642536	-1.40631434454056
6	-1.47129988727342	-1.74011045421703	-1.57942706054379	-1.72138567868565
7	-0.843877539915615	-0.842979571225608	-0.795147871920033	-0.813026825378103
8	-1.3373227629892	-1.23119006018859	-1.33872903205971	-1.18995526243644
9	-1.05614485509573	-0.869254310813688	-0.886779591788224	-0.943253700728043
10	-1.64832915325642	-1.56537777972782	-1.6713912331988	-1.54738949490819
11	-1.66444859449926	-1.58244155934849	-1.46880404227433	-1.58241431768936
12	-1.98373966071203	-2.23617150180422	-2.06503891224736	-2.03719485405487
13	-0.825175816774078	-0.812600385386731	-0.909737916356427	-1.0690097042438
14	-1.35179426668918	-1.35226621832261	-1.24395258783218	-1.44428581005953
15	-1.32607286449869	-1.31973993563163	-1.2764279696044	-1.29212490532759
16	-1.8503131451747	-2.02073567734119	-1.87280032689974	-1.91041579410998
17	-1.07991446135559	-1.17810072327309	-1.11531214363849	-0.996505842759548
18	-2.23121900593804	-2.05741465390036	-1.78894615808906	-1.7453921326592
19	-1.25829039709797	-1.30726086887206	-1.28310540490432	-1.35577392257081
20	-1.66639397126972	-1.6276347062219	-1.62626817920891	-1.67852536404687
21	-1.11482398837027	-1.23737722281169	-1.10315279334132	-1.45241900507224
22	-1.74612999838476	-1.75829282727896	-1.84074342060702	-1.80750620235465
23	-1.79602711963959	-1.92361570828076	-1.74828880727447	-1.90561972493808
24	-1.54627582493809	-1.53462919476748	-1.57972297687107	-1.57993429463705
25	-2.00167363116255	-2.15011986689642	-2.11528821901241	-2.07590210203171
26	-1.67559968065463	-1.68076062959816	-1.73291492922409	-1.6084800784485
27	-0.950373937069416	-1.09041352300693	-0.953970761708982	-0.98263014465924
28	-1.94334434295079	-1.54875427126608	-1.74911899647531	-2.1593577450611
29	-1.03411637624656	-1.03615274723392	-1.12471947332815	-1.02442152082729
30	-1.42627501746163	-1.22316898773325	-1.33570614463816	-1.31019763706108
31	-0.448599610477885	-0.261107070153765	-0.338548687353294	-0.322134493316451
32	-1.89478215727944	-1.71019326389753	-1.79544643601682	-1.70885690758382
33	-1.74500220822879	-1.73988863115163	-1.75173475568767	-1.74262308585184
34	-1.77011599942397	-1.66219288059335	-1.81221323635433	-1.73576566355764
35	-1.06680692611734	-1.14929094704773	-1.0802097568547	-1.12819064861045
36	-1.64243372968971	-1.79105334553854	-1.49081057662768	-1.63978039046493
37	-2.18600908860467	-2.3090659608494	-1.96252546481385	-2.06053301737867
38	-1.48416098337976	-1.41822082013595	-1.3734901836151	-1.33988236968611
39	-1.40304969087897	-1.5094447023758	-1.51895385806609	-1.46860971556186
40	-1.93902269965074	-2.03329275330382	-1.8547993960135	-1.69166170802379
41	-0.708666420288111	-0.743223634946992	-0.876876351433291	-0.721975805573329
42	-0.658150814703545	-0.715268677964019	-0.723074913635014	-0.92337084749256
43	-1.72418884424675	-1.94605468487391	-1.63501272922151	-1.41005327533535
44	-1.95334087433862	-1.9362800235393	-1.95233383904767	-1.75360888702189
45	-1.24729417161372	-1.21168282774038	-1.16475277916485	-1.18870538683963
46	-1.36726309484656	-1.57367188085157	-1.50389458058231	-1.46646201657527
47	-0.827461625737617	-0.847809898507802	-0.780400920003344	-0.774234780319688
48	-1.022097029506	-1.13140197042859	-1.10752960160272	-1.1067321948272
49	-1.52109838840891	-1.56323834111228	-1.55915942109188	-1.56497178719145
50	-1.59683743651678	-1.56079785108855	-1.52815797374374	-1.57280123856108
51	-1.48666886239102	-1.40485344667013	-1.48128916371854	-1.44066077036565
52	-1.70494008407513	-1.58770199558645	-1.48597185201815	-1.7223750347048
53	-1.631194895808	-1.60091506434671	-1.65036216457747	-1.69862863263068
54	-0.846903456935018	-0.838408066014413	-1.01421695776734	-1.00431697183256
55	-2.02054726164845	-2.0695341347781	-2.00172574865895	-2.00812035158582
56	-1.13876345997168	-1.08753277303756	-1.06966233080593	-0.923297638634858
57	-2.03841840992257	-2.07467973448238	-2.11628210697217	-2.22416796435627
58	-1.62849914035204	-1.79763658445581	-1.68317302004432	-1.73965994305947
59	-1.7107110518552	-1.47679663420189	-1.30058855159103	-1.41627947714359
60	-1.80398108220095	-1.8115570791511	-1.91493570498448	-1.84912171084806
61	-1.64880877634704	-1.66423076886198	-1.62527153018692	-1.52766222442796
62	-1.16235313006168	-1.18333986822475	-1.12698768389894	-1.1733045495187
63	-1.30126241815099	-1.64852858546773	-1.6837883551653	-1.3626426323935
64	-2.09009486195313	-1.83603302316874	-2.21125534308961	-2.22892421409896
65	-1.60385062985559	-1.66108461824279	-1.85109308128349	-1.63758830122758
66	-1.13342324532525	-1.11789951722666	-1.16063203167208	-1.10158620338876
67	-2.01337514558833	-1.98294025527783	-1.75800366554939	-1.80690505162087
68	-0.918572205697027	-0.853298087386226	-0.83993408654987	-0.870781848448176
